# Supplementary material for: Adherence to Dietary Recommendations after One Year of Intervention in Breast Cancer Women: The DIANA-5 Trial
Source: Nutrients. 2021 Aug 27;13(9):2990. doi: 10.3390/nu13092990 (PMC8468802; doi:10.3390/nu13092990)
Supplement: Supplementary file 1 [file nutrients-13-02990-s001.zip]

Archive with 1 entries (1 files):
- nutrients-1338302-supplementary.pdf
